# Supplementary material for: Generation and Feasibility Assessment of a New Vehicle for Cell-Based Therapy for Treating Corneal Endothelial Dysfunction
Source: PLoS One. 2016 Jun 29;11(6):e0158427. doi: 10.1371/journal.pone.0158427 (PMC4927169; doi:10.1371/journal.pone.0158427)
Supplement: S1 File — This supporting information file provides participant-level data. (XLSX) [file pone.0158427.s001.xlsx]

## Sheet: Fig1A
		Opti-MEM I	DMEM	RELAR	BME	MEM	MEM α	M199	F12/DMEM
		963912	1064200	1269400	799365	885857	919021	1145950	1082010
		1007010	989392	1375530	866028	904198	934049	1211460	1166260
		1032690	1051170	1334290	841277	895678	927909	1267390	1162780
		1061700	1014340	1349300	823189	907478	928005	1267330	1180850
		1031250	1032540	1347120	813175	900642	971686	1192110	1096460
		1030910	989289	1337260	864358	927846	920311	1274810	1176270
	Average	1.02125e+06	1.02349e+06	1.33548e+06	834565	903616	933497	1.22651e+06	1144105
	Ave-blank	1.02067e+06	1.02291e+06	1.3349e+06	833985	903036	932917	1.22593e+06	1.14352e+06
	SD	30140.8	28640	32407.9	24995.3	12842.5	17811.6	47557.2	39476.2
	%	100	100.22	130.788	81.71	88.4753	91.4028	120.111	112.037
	CV	2.95138	2.79827	2.42668	2.995	1.42124	1.90805	3.87744	3.4504

## Sheet: Fig1B
			Opti-MEM I	Opti-MEM I + Y-27632	RELAR	RELAR + Y-27632	CTV	CTV + Y-27632
			1747720	2010230	2320750	2372240	2175050	2329170
			1749660	2110520	2537930	2419370	2260140	2487160
			1973240	2152720	2338140	2577270	2256780	2486310
			1948930	1957080	2570390	2668140	2261830	2509460
			1945910	2059800	2387130	2666980	2297750	2509530
			1846070	1880800	2382690	2496410	2279870	2372770
		Average	1.86859e+06	2028525	2.42284e+06	2.5334e+06	2.25524e+06	2.44907e+06
		Ave-blank	1.86792e+06	2.02785e+06	2.42217e+06	2.53273e+06	2.25457e+06	2.4484e+06
		SD	93671	91640.1	96177.3	114212	38544.3	71107.6
		%	100	108.562	129.672	135.591	120.699	131.076
		CV	5.01293	4.51757	3.96961	4.50826	1.7091	2.90346

## Sheet: Fig1C
	CTV	Opeguard	Ringer's solution
	755561	221243	67157.3
	505625	317554	101433
	641020	307647	118007
	643219	335055	114357
	606273	337985	113680
	514682	288169	95420
Average	611063	301276	101676
Ave-blank	610605	300817	101218
SD	84892.6	39520.5	17331.8
%	100	49.2655	16.5766
CV	13.8926	13.1177	17.0461

## Sheet: Fig1D
Control	Alive cell	25	14	18	23
	Dead cell	0	0	0	0
	Total cell	25	14	18	23
	Percentage of dead cells	0	0	0	0
HCEC_1	Alive cell	120	136	142	146
	Dead cell	13	8	14	9
	Total cell	133	144	156	155
	Percentage of dead cells	9.77444	5.55556	8.97436	5.80645
HCEC_2	Alive cell	127	121	129	109
	Dead cell	9	12	14	14
	Total cell	136	133	143	123
	Percentage of dead cells	6.61765	9.02256	9.79021	11.3821
HCEC_3	Alive cell	121	116	141	138
	Dead cell	19	21	25	25
	Total cell	140	137	166	163
	Percentage of dead cells	13.5714	15.3285	15.0602	15.3374
HCEC_4	Alive cell	134	147	129	119
	Dead cell	19	19	20	16
	Total cell	153	166	149	135
	Percentage of dead cells	12.4183	11.4458	13.4228	11.8519

## Sheet: Fig2B
CTV	Day	1	2	3	5	7	10	14
		1200	1200	1200	1200	1200	1200	1200
		1200	1200	1200	1200	1200	1200	1200
		1061	1200	1200	1200	1200	1200	1200
	Ave	1153.67	1200	1200	1200	1200	1200	1200
	SD	65.5252	0	0	0	0	0	0
	SE	37.831	0	0	0	0	0	0
RCEC+intraocular irrigation solution	Day	1	2	3	5	7	10	14
		1169	1200	1200	1167	893	768	704
		1083	1200	1130	831	653	659	629
		1200	1155	1161	801	665	663	648
	Ave	1150.67	1185	1163.67	933	737	696.667	660.333
	SD	49.493	21.2132	28.6395	165.916	110.417	50.4667	31.8364
	SE	28.5748	12.2474	16.535	95.7914	63.7495	29.137	18.3807
RCEC+DMEM	Day	1	2	3	5	7	10	14
		727	620	608	499	440	389	379
		607	503	476	440	397	376	380
		925	908	830	584	474	420	416
	Ave	753	677	638	507.667	437	395	391.667
	SD	131.118	170.182	146.068	59.1063	31.5066	18.4572	17.2111
	SE	53.5288	69.4766	59.6322	24.13	12.8625	7.5351	7.02641
RCEC+CTV	Day	1	2	3	5	7	10	14
		652	638	578	486	447	416	376
		749	672	523	489	442	416	370
		644	563	514	499	461	398	362
	Ave	681.667	624.333	538.333	491.333	450	410	369.333
	SD	47.7237	45.5363	28.2882	5.55778	8.04156	8.48528	5.73488
	SE	27.5533	26.2904	16.3322	3.20878	4.6428	4.89898	3.31104

## Sheet: Fig2C
CTV	Day	1	2	3	5	7	10	14
		7	10	5	6	4	6	9
		3	3	3	5	3	3	4
		19	6	4	3	4	4	13
	Ave	8	5.5	3.75	4.25	4.5	4.25	7.75
	SD	6.55744	2.87228	0.829156	1.29904	1.5	1.08972	3.56195
	SE	3.27872	1.43614	0.414578	0.649519	0.75	0.544862	1.78098
RCEC+intraocular irrigation solution	Day	1	2	3	5	7	10	14
		7	6	8	10	10	8	5
		6	3	9	7	9	9	10
		4	6	9	7	8	7	8
	Ave	5.66667	5	8.66667	8	9	8	7.66667
	SD	1.24722	1.41421	0.471405	1.41421	0.816497	0.816497	2.0548
	SE	0.720082	0.816497	0.272166	0.816497	0.471405	0.471405	1.18634
RCEC+DMEM	Day	1	2	3	5	7	10	14
		7	6	4	5	7	5	5
		5	4	3	3	5	4	6
		5	5	4	6	4	6	6
	Ave	5.66667	5	3.66667	4.66667	5.33333	5	5.66667
	SD	0.942809	0.816497	0.471405	1.24722	1.24722	0.816497	0.471405
	SE	0.3849	0.333333	0.19245	0.509175	0.509175	0.333333	0.19245
RCEC+CTV	Day	1	2	3	5	7	10	14
		10	3	4	6	7	5	5
		6	7	8	4	6	4	7
		5	5	4	4	7	4	5
	Ave	7.5	5.5	5.25	4.25	5.75	4.25	5.5
	SD	2.06155	1.65831	1.63936	1.08972	1.63936	0.433013	0.866025
	SE	1.03078	0.829156	0.81968	0.544862	0.81968	0.216506	0.433013

## Sheet: Fig2E
		Intraocular irrigation solution	DMEM	CTV
		910	2444	2436
		558	2598	2728
		1074	2268	2060
		964	2156	2266

## Sheet: Fig3E
		Day	1	2	3	5	7	10	14
			122	81.4	90.3	48.8	46.4	40.5	38.9
			113	82.2	79.5	63.7	45.7	39.5	41.6
			70.5	63.4	60.3	51.2	49.5	46.8	49.1
			86	97.2	90.8	67.4	46.2	41.2	41
		Average	97.875	81.05	80.225	57.775	46.95	42	42.65

## Sheet: Fig3F
	CTV	Day	1	2	3	5	7	10	14
			682	1200	1200	1200	1200	1200	1200
			880	1200	1200	1200	1200	1200	1200
			1200	1155	1200	1200	1200	1200	1200
			874	590	658	1200	1200	1200	1200
		Average	909	1036.25	1064.5	1200	1200	1200	1200
	RCEC+CTV	Day	1	2	3	5	7	10	14
			583	579	560	432	372	375	382
			728	623	552	504	411	380	366
			740	528	454	467	414	398	398
			769	1200	1200	709	407	378	331
		Average	705	732.5	691.5	528	401	382.75	369.25
